# Supplementary material for: High-throughput screening for in planta characterization of VOC biosynthetic genes by PTR-ToF-MS
Source: J Plant Res. 2019 Nov 7;133(1):123–31. doi: 10.1007/s10265-019-01149-z (PMC6946754; doi:10.1007/s10265-019-01149-z)
Supplement: Supplementary file 1 — Online Resource 1: VOC emissions of the genotypes analyzed in this study. (XLSX 230 kb) [file 10265_2019_1149_MOESM1_ESM.xlsx]

## Sheet: Emissions
Genotype	ms30_9953	ms31_0182	ms32_9973	ms33_0335	ms41_0383	ms42_0342	ms42_0421	ms43_0181	ms43_0541	ms44_9974	ms45_0335	ms47_0130	ms47_0234	ms47_0491	ms50_9815	ms51_0054	ms51_0436	ms53_0394	ms57_0415	ms57_0699	ms59_0489	ms61_0286	ms62_9745	ms63_0260	ms63_0413	ms65_0397	ms67_0211	ms67_0543	ms68_0616	ms68_0616	ms69_0013	ms69_0229	ms69_0683	ms69_9993	ms70_0262	ms70_0733	ms71_0135	ms71_0500	ms71_0807	ms73_0293	ms73_0484	ms73_0651	ms75_0294	ms75_0657	ms77_0156	ms77_0589	ms79_0422	ms80_0389	ms81_0347
AdoIspS_3xFLAG_79	0.0311389	0.0649333	0.204178	8.46401	13.4721	0.0343778	0.418139	0.441683	0.133956	0.0464833	0.405194	0.357661	0.337539	0.136039	0.0119278	0.00745	1.83499	0.128872	0.515044	0.200839	2.56755	0.444889	0.00228889	0.182206	0.0349667	0.0723111	0.00157222	0.864744	0.228239	0.266189	0.0620833	0.0701333	75.7538	4.20855	0.00426111	3.74728	0.00353333	0.0434556	0.107844	0.0502056	0.329739	0.0999222	0.104911	0.0203	0.00938333	0.0733444	0.0602722	0.0173944	0.0433611
AdoIspS_3xFLAG_79	0.0230652	0.0464304	0.161243	4.56333	8.63673	0.0277435	0.275252	0.33283	0.0975478	0.0383783	0.279626	0.27727	0.26077	0.0757	0.00856087	0.00604348	1.0025	0.0859609	0.404513	0.154048	1.05504	0.339848	0.0021	0.274713	0.035	0.0540696	0.00176957	0.576183	0.142765	0.187783	0.0425348	0.0631	46.9966	2.04333	0.00433913	2.40205	0.00182609	0.0306435	0.0732261	0.0383043	0.264117	0.0827652	0.0742087	0.0162043	0.00687391	0.0301348	0.0484565	0.0159522	0.0355478
AdoIspS_3xFLAG_79	0.0326941	0.0710647	0.215865	8.46894	14.889	0.0299765	0.475306	0.473053	0.145159	0.0683353	0.365647	0.383676	0.346447	0.136447	0.00992353	0.0101353	1.98323	0.146929	0.626694	0.220594	4.13743	0.451976	0.00414118	0.617724	0.0261353	0.0884824	0.00162353	0.996312	0.0542412	0.532224	0.0740882	0.0848059	89.2118	5.24775	0.00563529	4.26465	0.00227059	0.0472235	0.125341	0.0549824	0.451382	0.161088	0.155294	0.0218824	0.0154588	0.1163	0.0655647	0.022	0.0550353
AdoIspS_3xFLAG_79	0.02832	0.050095	0.196635	6.43537	13.3678	0.02557	0.426845	0.413605	0.132915	0.04952	0.462395	0.305935	0.30756	0.38591	0.007085	0.00691	1.56185	0.13191	0.548405	0.191005	1.26549	0.40865	0.002765	0.441355	0.041345	0.100115	0.001035	0.881625	5.5e-05	0.520245	0.073225	0.04865	84.0305	4.20152	0.00504	3.89063	0.00201	0.03872	0.11795	0.044715	0.389055	0.124765	0.10113	0.021895	0.00861	0.043685	0.0601	0.021175	0.045745
AdoIspS_3xFLAG_79	0.0254273	0.0521136	0.188564	2.89405	9.94715	0.0373773	0.304786	0.395577	0.242045	0.0163136	0.30045	0.274141	0.252864	0.119345	0.00899091	0.00712727	0.652305	0.0962318	0.423736	0.193555	0.716859	0.400918	0.00217273	0.119591	0.0192591	0.0521182	0.00211364	0.650482	0.147332	0.1137	0.0541818	0.0491182	52.32	2.37818	0.00431364	2.64945	0.00100455	0.0317955	0.08445	0.0366136	0.272941	0.0509136	0.0852318	0.0186636	0.00773182	0.0244636	0.0596773	0.0157864	0.0374864
AdoIspS_WT_79	0.01545	0.0322694	0.103075	3.16859	10.2235	0.0193333	0.322206	0.224478	0.0770556	0.0293222	0.193314	0.183128	0.163383	0.0407361	0.00488889	0.004075	0.701136	0.101794	0.268258	0.10125	0.958136	0.222939	0.00196111	0.689303	0.0202667	0.0473306	0.00035	0.667772	0.152908	0.22325	0.0487111	0.0319722	66.2064	1.83907	0.00264722	2.82503	0.00101944	0.025525	0.0751528	0.0242444	0.169275	0.0418972	0.0534056	0.00995833	0.00448889	0.0302194	0.0319139	0.0104194	0.0223306
AdoIspS_WT_79	0.0131024	0.0271488	0.0931976	6.10835	9.05678	0.0172439	0.285905	0.204207	0.0648732	0.0391366	0.156873	0.156873	0.153229	0.0251439	0.0050439	0.0034439	1.3888	0.0879829	0.250951	0.0799537	2.21274	0.196646	0.00233171	0.810583	0.0453268	0.0485707	0.00187317	0.585076	0.147737	0.183132	0.043139	0.041539	59.0812	1.44101	0.0037439	2.52603	0.000953659	0.0224488	0.067078	0.021461	0.155527	0.0799195	0.0420293	0.0101073	0.00409024	0.0614854	0.029139	0.0100244	0.0205561
AdoIspS_WT_79	0.0197655	0.0421379	0.126352	5.67358	10.4125	0.0173552	0.330993	0.289369	0.104517	0.0576655	0.232097	0.229324	0.212403	0.0700345	0.00843103	0.00482414	1.37656	0.102983	0.387879	0.139655	2.82615	0.280631	0.00505172	1.80075	0.014531	0.0882483	0.00162069	0.6837	0.0716897	0.317569	0.0574586	0.0284414	69.5654	2.39881	0.00307586	3.03554	0.00138966	0.0288828	0.0858828	0.0331379	0.273966	0.109848	0.0905517	0.0130966	0.00722759	0.079531	0.0406621	0.0154724	0.0327379
AdoIspS_WT_79	0.0152265	0.0297206	0.108582	2.67241	9.79354	0.0188647	0.314162	0.252921	0.0881559	0.0451059	0.222947	0.189129	0.171565	0.15695	0.00485588	0.00458824	0.638785	0.09565	0.329762	0.107288	1.79645	0.242191	0.00315588	1.17397	0.0314029	0.0739853	0.00107353	0.657356	0.307847	0.0690353	0.0546088	0.0459471	63.6465	1.87196	0.00354118	2.80121	0.00153529	0.0273206	0.0785	0.02595	0.221356	0.0890853	0.0634029	0.0117794	0.0061	0.05545	0.03625	0.01165	0.0268765
AdoIspS_WT_79	0.0161917	0.0327333	0.110708	3.39605	11.7448	0.0212722	0.354042	0.258875	0.169256	0.0128222	0.167189	0.169894	0.153939	0.075575	0.00561111	0.00395278	0.779675	0.115842	0.299064	0.117	0.634353	0.242392	0.000875	0.0712861	0.0142111	0.0357722	0.000144444	0.770214	0.439717	2.77778e-06	0.0647861	0.0303861	77.824	2.16178	0.00374167	3.19421	0.001075	0.02725	0.0873611	0.0262917	0.184897	0.0365611	0.0511611	0.0117083	0.00426944	0.0229528	0.0384944	0.011925	0.0251889
AplIspS_3xFLAG_132	0.0169735	0.0333853	0.111391	7.44819	7.35828	0.01815	0.232668	0.234374	0.0703412	0.0308176	0.173668	0.189506	0.179338	0.0544529	0.00613824	0.004	1.64697	0.0740088	0.279185	0.109762	0.945309	0.238259	0.00189706	0.312082	0.0163824	0.0407647	0.00035	0.469129	0.0939618	0.171535	0.0333441	0.0441882	42.1344	1.23925	0.00293824	2.0522	0.000673529	0.0232706	0.0601176	0.0301618	0.172591	0.0508147	0.0582324	0.0108412	0.00528824	0.0276	0.0313118	0.0141147	0.0235265
AplIspS_3xFLAG_133	0.016697	0.0314212	0.112139	2.34679	1.46374	0.0137848	0.0471424	0.226682	0.0540303	0.0319727	0.194248	0.199476	0.179985	0.032003	0.00584848	0.0043697	0.522482	0.0166303	0.256561	0.110527	1.00212	0.236752	0.00222727	0.379539	0.0193424	0.0396424	0.000369697	0.0961606	0.0307182	0.0216303	0.00674848	0.0137455	7.36309	0.223124	0.0014303	0.412694	0.000739394	0.0165364	0.0231333	0.0292333	0.18	0.0557273	0.0592424	0.0107545	0.00503939	0.0262939	0.0325091	0.0125545	0.0245818
AplIspS_3xFLAG_134	0.01562	0.0321057	0.112217	3.21115	1.99221	0.0151914	0.0630029	0.219129	0.0589114	0.0370886	0.184486	0.186111	0.171506	0.0400857	0.00546286	0.00385714	0.68938	0.0224686	0.232317	0.113229	1.06858	0.227911	0.00201429	0.347126	0.0214	0.0384714	0.000965714	0.133431	0	0.0759714	0.00945143	0.0177629	9.84266	0.281219	0.00125143	0.543097	0.000877143	0.0166486	0.0260314	0.0282714	0.156957	0.0541743	0.0563514	0.01024	0.00512286	0.0276857	0.0296857	0.0110886	0.0223229
AplIspS_3xFLAG_135	0.023756	0.04482	0.15416	2.71192	0.220132	0.016424	0.007952	0.293948	0.062868	0.040256	0.289472	0.250156	0.23902	0.054188	0.007456	0.00568	0.573324	0.004496	0.315788	0.127968	1.11279	0.310744	0.001988	0.29548	0.027744	0.047648	6.8e-05	0.015036	0	0.006984	0.00086	0.005148	0.856752	0.0342701	0.00152	0.048596	0.000924	0.020668	0.020232	0.035012	0.215944	0.075296	0.076336	0.01462	0.006868	0.030008	0.040768	0.015128	0.030016
AplIspS_3xFLAG_136	0.0200633	0.0388633	0.128393	6.38488	2.26329	0.0171867	0.07236	0.25156	0.0590767	0.0336767	0.227563	0.219723	0.20257	0.0526067	0.00782333	0.00444667	1.38792	0.0263633	0.279093	0.115037	1.04517	0.261547	0.00146333	0.140797	0.0206733	0.0394633	0.000796667	0.14713	6.66667e-06	0.08219	0.01078	0.0180967	11.4779	0.382595	0.00176333	0.635477	0.00101	0.01914	0.0289767	0.0296533	0.18119	0.0743733	0.0646833	0.0124833	0.00595	0.02849	0.0334933	0.01422	0.02484
AplIspS_3xFLAG_137	0.0185182	0.0349121	0.120127	5.38675	0.271612	0.0135636	0.0092697	0.231988	0.0472606	0.0360606	0.208664	0.204342	0.172606	0.0478727	0.00618788	0.00350909	1.18548	0.00699394	0.251106	0.119458	2.09889	0.241009	0.00191818	0.281958	0.0231121	0.0391091	0.0004	0.0186152	0.00523333	0.00384242	0.00119091	0.00554242	1.19147	0.0361051	0.0014303	0.0668303	0.00070303	0.0156303	0.0157242	0.0278061	0.182921	0.0743273	0.0581152	0.0103848	0.0044303	0.0539273	0.0312485	0.0111909	0.0237515
AplIspS_3xFLAG_138	0.0190133	0.0410267	0.124723	3.04332	0.134983	0.0150567	0.00404	0.242887	0.0535667	0.0345933	0.22274	0.215907	0.198663	0.03882	0.00693333	0.00363	0.65881	0.00389333	0.269113	0.11756	0.894483	0.257173	0.00131	0.232783	0.0244167	0.0404	0.000696667	0.00895667	0	0.00409667	0.000286667	0.00387	0.462867	0.0154289	0.00131667	0.0272367	0.000936667	0.01717	0.0158333	0.02947	0.188287	0.0619867	0.0607067	0.01116	0.00591	0.0233167	0.0325433	0.0114633	0.0253467
AplIspS_3xFLAG_139	0.0163824	0.0367882	0.118203	6.77952	0.215885	0.0113265	0.00918824	0.213379	0.0463941	0.0305676	0.174282	0.184968	0.176524	0.0495176	0.00650294	0.00391765	1.47549	0.00735588	0.241706	0.102859	0.735394	0.229597	0.00168529	0.238685	0.0135441	0.0365735	0.000414706	0.0150529	0.00450294	0.00302647	0.00130882	0.00488529	0.896712	0.0263739	0.00133529	0.0523765	0.00111176	0.0148206	0.0155971	0.02555	0.167232	0.0515088	0.0560618	0.00931176	0.00426176	0.0204676	0.0309118	0.0120559	0.0220676
AplIspS_3xFLAG_140	0.0184031	0.0331219	0.116566	4.74991	2.72522	0.0145625	0.0871375	0.233441	0.057675	0.0303406	0.19545	0.197063	0.189631	0.0475844	0.007075	0.00444688	1.03814	0.0304813	0.267381	0.121322	0.797116	0.250369	0.00115625	0.141866	0.0204938	0.0354969	0.00066875	0.178012	0.0512156	0.0494781	0.012525	0.0219219	13.9667	0.436458	0.0015875	0.767266	0.00085625	0.0202281	0.0322344	0.0297938	0.193056	0.0632313	0.055075	0.0120406	0.00564062	0.022925	0.0325531	0.0155812	0.0250594
AplIspS_3xFLAG_141	0.0162429	0.0314714	0.109834	4.50574	1.07825	0.0163686	0.0301714	0.21786	0.05026	0.0328543	0.173577	0.188331	0.170391	0.0410743	0.00614	0.00371143	0.972963	0.01292	0.236671	0.114194	0.611706	0.233434	0.00166	0.2272	0.0150714	0.0353371	0.000917143	0.0695714	0.0203543	0.0189829	0.00474286	0.00991714	5.18796	0.148228	0.00141429	0.290514	0.000897143	0.0168343	0.0205429	0.0265943	0.170511	0.0513857	0.0557914	0.00972	0.00477714	0.0173571	0.02956	0.0144257	0.02286
AplIspS_3xFLAG_142	0.0177424	0.0342727	0.120912	4.80749	0.0602424	0.0132091	0.00298788	0.220739	0.0476121	0.0349303	0.197673	0.195524	0.174936	0.0484939	0.00619091	0.00442424	1.04357	0.00389697	0.246924	0.104609	0.788818	0.235718	0.00179091	0.344491	0.0201212	0.0404909	0.000384848	0.00431818	0.000457576	0.00133939	0.000109091	0.00320303	0.119776	0.00362957	0.000784848	0.00791212	0.000581818	0.0153667	0.0145333	0.0270121	0.172091	0.0542394	0.0548909	0.00988485	0.00524545	0.0229939	0.0315636	0.0120848	0.0226697
AplIspS_3xFLAG_143	0.0162765	0.0326882	0.107915	3.50712	9.42566	0.0208176	0.294865	0.234468	0.08075	0.0405176	0.205832	0.192318	0.176506	0.0423353	0.00550294	0.00348824	0.767441	0.0921382	0.276015	0.107403	1.22886	0.232244	0.00177647	0.310371	0.0144206	0.0387676	0.00101176	0.623135	0.251224	0.100338	0.0442588	0.0318441	59.6336	1.75393	0.00306176	2.58782	0.00170882	0.0239324	0.0748441	0.0264706	0.167959	0.0677382	0.0554529	0.0110559	0.00485294	0.0343147	0.0314353	0.0125235	0.0220853
AplIspS_3xFLAG_144	0.0149139	0.0350778	0.110683	7.1325	9.81962	0.0261222	0.302878	0.230025	0.078025	0.0384056	0.178147	0.175878	0.171725	0.034375	0.00593889	0.00366944	1.52131	0.0987083	0.250839	0.115822	1.93062	0.218914	0.00224722	0.400042	0.0163361	0.0394611	0.00150556	0.653114	0.142678	0.217425	0.0442194	0.0505222	58.6596	1.62943	0.00311944	2.62449	0.00114167	0.0252694	0.0705528	0.0251639	0.149378	0.0752778	0.0527889	0.0094	0.00469167	0.0493667	0.0298861	0.0105611	0.0199806
AplIspS_3xFLAG_145	0.0112577	0.0247962	0.0824538	8.50023	0.734556	0.00786731	0.0247058	0.144577	0.0335923	0.0283577	0.129456	0.122479	0.11255	0.0328615	0.00475385	0.00256346	1.82337	0.0136192	0.158473	0.0815423	1.05168	0.150765	0.00111154	0.266304	0.0186212	0.0276308	0.000171154	0.0492327	0	0.0262596	0.00348077	0.00921538	3.58068	0.0688592	0.000734615	0.197902	0.000453846	0.0102442	0.0127404	0.0178327	0.108298	0.0466942	0.0329212	0.006025	0.00300962	0.0265808	0.0197404	0.00741538	0.0148192
AplIspS_3xFLAG_146	0.0124977	0.0257	0.0851182	5.80832	0.226786	0.0112727	0.00587045	0.16807	0.0385795	0.0328614	0.149298	0.147264	0.14158	0.0314864	0.00544091	0.00326364	1.26414	0.00671818	0.193336	0.0791886	0.975527	0.179523	0.00159545	0.31323	0.020725	0.0311205	0.000479545	0.0157386	0.00134318	0.00594545	0.00103409	0.00502955	1.00277	0.0227903	0.000954545	0.0582773	0.000761364	0.0114864	0.0123	0.0191591	0.128884	0.0547	0.037775	0.00782273	0.00382727	0.0257386	0.0236341	0.00851364	0.0174705
AplIspS_3xFLAG_147	0.0149105	0.0301079	0.103776	5.88799	0.110337	0.0114737	0.004	0.19355	0.05475	0.0287132	0.177829	0.168203	0.155918	0.0447816	0.00573421	0.00424474	1.28888	0.00510526	0.214637	0.138924	0.793958	0.205329	0.00145789	0.263439	0.0158605	0.0333368	0.000136842	0.00810789	1.84211e-05	0.00299211	0.000668421	0.00395	0.337613	0.00888456	0.00107368	0.0198789	0.000907895	0.0135237	0.0149263	0.0237026	0.153437	0.0536237	0.0426895	0.00842368	0.00387368	0.0218395	0.0274658	0.0102526	0.0205316
AplIspS_3xFLAG_148	0.0154057	0.0328571	0.113494	5.98753	0.111809	0.0121314	0.00298286	0.209654	0.0479857	0.0355943	0.185866	0.178334	0.163026	0.0435114	0.00634571	0.00405143	1.28382	0.00519143	0.231183	0.111894	0.867549	0.220594	0.00152571	0.326603	0.0144629	0.0383771	0.000451429	0.00758286	0.000308571	0.00292	0.000574286	0.00431714	0.364377	0.0104108	0.00111714	0.0217314	0.000748571	0.0139629	0.0138086	0.02454	0.16282	0.0551	0.0492486	0.0101486	0.00442857	0.0235171	0.02932	0.0128943	0.0211657
AplIspS_3xFLAG_149	0.0154629	0.0333029	0.107997	4.2794	17.988	0.0346943	0.542846	0.229863	0.105863	0.03696	0.176794	0.18008	0.176771	0.0393257	0.00558286	0.00438571	0.935729	0.171183	0.296826	0.111774	1.03606	0.224986	0.00192571	0.327569	0.0253457	0.0407429	0.00189143	1.1885	0.26796	0.375654	0.08162	0	109.693	3.13408	0.00492571	4.64303	0.00142571	0.0326429	0.119097	0.0256571	0.166646	0.0547	0.0558514	0.0105029	0.00482286	0.0314743	0.0343343	0.01228	0.0231286
AplIspS_3xFLAG_150	0.0132857	0.0260619	0.09325	5.0572	0.0913405	0.00934524	0.00424286	0.16986	0.0346571	0.033419	0.140743	0.154412	0.138638	0.0331286	0.00479286	0.00327143	1.0915	0.00432381	0.194202	0.0736024	0.624579	0.187705	0.00156667	0.326971	0.0257405	0.0324476	0.000304762	0.00639524	0	0.00314524	0.000257143	0.00352857	0.315998	0.00752375	0.00116667	0.0180119	0.000778571	0.0120571	0.0114143	0.0213643	0.132233	0.0461738	0.0410048	0.00764286	0.00365952	0.0173381	0.0242738	0.0109595	0.0185262
AplIspS_3xFLAG_151	0.0180267	0.03742	0.13609	6.22625	7.75759	0.0260033	0.240187	0.275267	0.0815333	0.03774	0.226513	0.20795	0.21081	0.0539467	0.00609667	0.00453	1.34185	0.0811233	0.294683	0.125413	1.25285	0.271733	0.00182	0.32759	0.0369933	0.0451933	0.00146	0.511987	0.14572	0.147677	0.0353467	0.0476433	42.44	1.41467	0.00306667	2.11794	0.000906667	0.02442	0.0621133	0.02944	0.184793	0.0731167	0.0599167	0.0117133	0.00532667	0.03523	0.0360633	0.0134267	0.02748
AplIspS_3xFLAG_152	0.00896833	0.0177867	0.0632267	0.691497	11.7159	0.017325	0.358403	0.132807	0.0630283	0.0336667	0.10931	0.104702	0.101487	0.0122733	0.00298	0.00231167	0.14721	0.112013	0.169545	0.069435	0.831462	0.129007	0.00155667	0.356145	0.01744	0.0281183	0.00154333	0.795138	0.223735	0.204172	0.0526217	0.0168617	71.2909	1.18818	0.00249	2.93341	0.0008	0.0186917	0.0753683	0.0152783	0.0923517	0.0370117	0.031565	0.00708333	0.00267833	0.023925	0.02009	0.00941	0.0125467
AplIspS_3xFLAG_153	0.0175727	0.0362667	0.116094	6.05252	3.47224	0.0196152	0.106939	0.230342	0.0575	0.0366091	0.193585	0.194873	0.181076	0.0396455	0.00585455	0.00407576	1.29505	0.0376939	0.247288	0.104827	1.27991	0.239855	0.00239091	0.399879	0.0272606	0.0411242	0.00166667	0.2231	1.21212e-05	0.127633	0.0166909	0.0279182	17.9871	0.545065	0.00228788	0.974409	0.000881818	0.0181879	0.0348061	0.0265879	0.171521	0.0591606	0.0525273	0.0113848	0.00466061	0.0350515	0.0309606	0.0118848	0.0231273
AplIspS_3xFLAG_154	0.0121304	0.0229413	0.0873783	2.75239	0.155691	0.0118326	0.00412826	0.152415	0.0342326	0.0325826	0.122596	0.138804	0.123796	0.0235261	0.00428696	0.00320217	0.589574	0.00331522	0.170654	0.089563	0.526489	0.16598	0.00143043	0.261957	0.0148435	0.0275435	0.000323913	0.00977609	0	0.00467826	0.000636957	0.0034	0.624126	0.013568	0.000786957	0.0366	0.000743478	0.0107609	0.00991739	0.0201674	0.116478	0.0360413	0.0403043	0.0071	0.00365	0.0144587	0.0221457	0.0101609	0.0167587
AplIspS_3xFLAG_155	0.014265	0.027425	0.0943225	2.78137	0.269085	0.012925	0.0077575	0.18419	0.0415375	0.03598	0.164185	0.16248	0.147437	0.0286775	0.0043025	0.00311	0.606035	0.004885	0.199497	0.0854675	0.961053	0.193733	0.0014	0.300943	0.0231625	0.032215	0.00066	0.01761	0.00157	0.0076775	0.0009075	0.0042275	1.16417	0.0291043	0.0009825	0.0668325	0.0006225	0.012165	0.012435	0.02208	0.139875	0.05918	0.0427375	0.0088625	0.0041025	0.024805	0.0257175	0.0103225	0.018505
AplIspS_3xFLAG_156	0.0127311	0.02552	0.08716	5.25917	0.112671	0.0101022	0.00410667	0.161991	0.0374044	0.0282467	0.137611	0.147171	0.13232	0.0271711	0.00431111	0.00272444	1.13384	0.00603333	0.173633	0.0843578	0.798744	0.170573	0.00155111	0.424593	0.0150489	0.0347267	0.00072	0.00714444	0.000868889	0.00256667	0.000442222	0.00360444	0.426593	0.00947985	0.000886667	0.0246378	0.000533333	0.0102956	0.0114267	0.0200244	0.12408	0.0474733	0.04174	0.00778889	0.00351111	0.0216044	0.0208667	0.00911556	0.0179156
AplIspS_3xFLAG_157	0.0211077	0.0355538	0.146996	2.8116	6.66526	0.0170308	0.215192	0.287177	0.0941269	0.0317154	0.227631	0.256573	0.2276	0.0462346	0.00706923	0.00608846	0.613396	0.0638154	0.339254	0.159369	1.30837	0.291608	0.00248077	0.863092	0.0516885	0.0621077	0.00128846	0.448377	0.0846231	0.170881	0.0301962	0.0454115	35.5585	1.36764	0.00306154	1.8386	0.00131538	0.0258385	0.0570154	0.0343923	0.213912	0.0933885	0.0656962	0.0142346	0.00565385	0.0369577	0.0397654	0.0119231	0.0296231
AplIspS_3xFLAG_158	0.0173333	0.0313515	0.114897	3.16696	1.22139	0.0161091	0.0390061	0.209376	0.0508667	0.0309455	0.169615	0.192564	0.17693	0.0401818	0.00630909	0.00374545	0.680409	0.0142212	0.242061	0.104479	0.684888	0.225027	0.00165455	0.540479	0.0317758	0.0446091	0.000645455	0.0794061	0.0248667	0.0206273	0.00582121	0.0130333	5.94775	0.180235	0.00179091	0.334327	0.000951515	0.0159394	0.0201121	0.0262121	0.167691	0.0523	0.0489394	0.0110303	0.00471515	0.0189576	0.0298697	0.0123818	0.0241818
AplIspS_3xFLAG_159	0.0117708	0.0219563	0.0777375	4.52143	7.7604	0.0159958	0.243281	0.159219	0.0593042	0.0327979	0.128277	0.137442	0.118583	0.0232375	0.00370625	0.00267708	0.999344	0.0758521	0.206706	0.0917687	1.18706	0.154808	0.00223542	0.587288	0.0306312	0.0369104	0.001325	0.50256	0.1356	0.139756	0.0377125	0.0368062	49.5554	1.0324	0.00226875	2.13231	0.000670833	0.0180396	0.0572229	0.0170437	0.121398	0.0512583	0.0354	0.00796458	0.00280625	0.03355	0.0223875	0.0101479	0.0171396
AplIspS_3xFLAG_160	0.01325	0.0259818	0.08865	3.86285	0.101932	0.00925227	0.00400455	0.158655	0.0381977	0.0357455	0.127257	0.134045	0.142568	0.0228091	0.00345682	0.00300909	0.820923	0.00449091	0.177334	0.0761932	0.810748	0.171461	0.00228182	0.497525	0.0204386	0.0346841	0.000343182	0.00700227	0	0.0031	0.000527273	0.00309091	0.369764	0.00840372	0.000693182	0.0205909	0.000477273	0.0109795	0.0100932	0.0186364	0.120705	0.0465568	0.0372818	0.00736364	0.00330227	0.0211591	0.0233773	0.00973182	0.0173864
AplIspS_3xFLAG_164	0.0159057	0.0283143	0.102369	4.55456	0.108003	0.0121229	0.00366857	0.205963	0.04538	0.0338314	0.175531	0.180203	0.177854	0.03648	0.00610857	0.00338857	1.01383	0.00466	0.246529	0.0969457	0.997789	0.222386	0.00286286	0.700406	0.0615057	0.0495057	0.000208571	0.00768286	0.00213429	0.00107714	0.000365714	0.00396857	0.380829	0.0108808	0.000997143	0.0234257	0.000748571	0.0140457	0.0136686	0.0232429	0.185783	0.0625086	0.05286	0.0103314	0.00438857	0.0279486	0.0298514	0.0115943	0.02424
AplIspS_3xFLAG_165	0.0234542	0.0463292	0.159867	9.00718	0.154058	0.0178333	0.00650833	0.299383	0.06635	0.0473875	0.226867	0.262642	0.255629	0.0550458	0.00904167	0.00612917	1.99133	0.00919167	0.351787	0.146833	0.804079	0.3282	0.00229583	0.422579	0.0343875	0.0517667	0.0006625	0.0103792	0.00134167	0.00390417	0.0010625	0.00597917	0.557121	0.0232134	0.00191667	0.0299167	0.0007875	0.0215042	0.0197042	0.0398708	0.244833	0.0677542	0.0695833	0.014525	0.006075	0.0225958	0.0451708	0.0186667	0.034625
AplIspS_3xFLAG_166	0.0238913	0.0407783	0.16443	4.61852	0.653978	0.0198609	0.0201652	0.309974	0.070913	0.0466087	0.259739	0.283857	0.260252	0.0536957	0.00818261	0.0054913	1.01824	0.0101565	0.364617	0.161422	1.33968	0.329135	0.00293043	0.619343	0.0466043	0.0607609	0.00107391	0.0421783	0.00235652	0.0210826	0.0035	0.00986087	3.07036	0.133494	0.00187826	0.171404	0.000891304	0.0226174	0.0225739	0.0356043	0.259804	0.0858304	0.0776913	0.0138739	0.00750435	0.0373217	0.0451609	0.0170174	0.0343261
AplIspS_3xFLAG_167	0.0163714	0.03144	0.101346	3.06056	13.4037	0.0261486	0.410949	0.222063	0.0894371	0.0454429	0.183563	0.178409	0.172429	0.0300343	0.00549429	0.00383714	0.666889	0.12984	0.284606	0.112069	0.957937	0.221634	0.0026	0.749371	0.0344	0.0484371	0.00212857	0.87366	0.20968	0.278134	0.0657143	0.0228143	87.4609	2.49888	0.00427714	3.5841	0.00116571	0.0273286	0.0954886	0.0249686	0.173409	0.0655171	0.0529457	0.0112	0.00432857	0.0290886	0.0311743	0.0144029	0.0221457
AplIspS_3xFLAG_168	0.018229	0.0345452	0.120142	4.55689	13.3061	0.0358161	0.401129	0.250013	0.0915968	0.0434097	0.196265	0.200648	0.201458	0.0377548	0.00630323	0.00442903	0.999345	0.127206	0.314348	0.134529	1.13261	0.254019	0.00275806	0.800113	0.0296548	0.0546839	0.00261613	0.882368	0.218887	0.271945	0.0661065	0.0368419	86.8587	2.80189	0.0035	3.60556	0.0017129	0.0283742	0.0934161	0.0266258	0.19001	0.0628484	0.0592419	0.0124452	0.00442258	0.0348129	0.0347903	0.0143194	0.025871
AplIspS_3xFLAG_169	0.0260905	0.0503762	0.185252	9.50034	7.70348	0.035619	0.239367	0.357395	0.100119	0.0539095	0.291929	0.308714	0.29461	0.0556	0.0087619	0.00700476	2.09098	0.0833762	0.441567	0.149805	1.9757	0.367862	0.00347619	0.769976	0.0413905	0.0692333	0.000980952	0.511105	0.153538	0.141857	0.0364381	0.0536333	41.4422	1.97344	0.00375714	2.14649	0.00125714	0.0307476	0.0715714	0.0443333	0.279152	0.1007	0.0769952	0.0175048	0.00742381	0.0550857	0.0516762	0.0168667	0.0379762
AplIspS_3xFLAG_170	0.0179529	0.0380941	0.126368	15.2331	0.0960265	0.0138235	0.00403235	0.218288	0.0484147	0.0409441	0.169771	0.187253	0.176838	0.0389647	0.00622941	0.00434118	3.30066	0.0119618	0.248353	0.103112	0.7574	0.235438	0.00246176	0.486621	0.0347735	0.0425912	0.000682353	0.00667941	0.000638235	0.00247059	0.000535294	0.00562353	0.327809	0.00964144	0.00116471	0.0190029	0.000673529	0.0142118	0.0138794	0.0255206	0.175612	0.0608382	0.0486147	0.0102588	0.00466176	0.0217235	0.0316588	0.0135206	0.0236853
AplIspS_3xFLAG_171	0.0151579	0.0286868	0.100703	4.00758	9.56854	0.0258526	0.295442	0.211739	0.0759237	0.0444395	0.169668	0.175537	0.159276	0.0296816	0.00495263	0.00425526	0.90315	0.0963974	0.264621	0.0978316	1.11554	0.210947	0.00273158	0.884568	0.0388132	0.0509868	0.00190526	0.632813	0.126532	0.228084	0.0463289	0.0464342	60.3455	1.58804	0.00374211	2.61108	0.000642105	0.0231316	0.0721474	0.0248895	0.160005	0.0603	0.0449684	0.00965	0.00383947	0.0332368	0.0289316	0.0120605	0.0231816
AplIspS_3xFLAG_172	0.0212577	0.04245	0.147462	7.55924	0.379123	0.0189923	0.0107308	0.285008	0.0674269	0.0471846	0.231131	0.229927	0.240754	0.0627346	0.00724615	0.00473846	1.70868	0.00945769	0.338765	0.160012	0.989569	0.297219	0.00261538	0.673588	0.0307385	0.0576577	0.000988462	0.0267231	0.00252308	0.0106154	0.00137692	0.00809615	1.67979	0.0646072	0.00155	0.0949308	0.000753846	0.0198846	0.0204423	0.0335346	0.24665	0.0743577	0.06275	0.0121885	0.00530385	0.0283615	0.0398654	0.0168731	0.0322077
AplIspS_3xFLAG_173	0.015	0.0288237	0.102366	4.17252	0.240834	0.0119368	0.00824474	0.1826	0.0428211	0.0410789	0.162334	0.160087	0.16645	0.0298105	0.00496316	0.00354474	0.919353	0.00578684	0.221905	0.100911	0.773303	0.197226	0.00172368	0.497095	0.0308237	0.0397447	0.000447368	0.0162263	0.00210789	0.00620263	0.000984211	0.00476842	1.02836	0.0270621	0.000913158	0.0590895	0.000452632	0.0128105	0.0126263	0.0217211	0.157418	0.0488763	0.0451605	0.00883421	0.00418158	0.0217579	0.0263711	0.0117447	0.0212263
AplIspS_3xFLAG_174	0.0271524	0.0472048	0.173981	3.43237	1.81617	0.0218286	0.0588381	0.341529	0.0800952	0.0432762	0.269767	0.310986	0.290086	0.0690286	0.00925238	0.00732381	0.780086	0.0206048	0.432181	0.171014	1.12036	0.368724	0.0031381	0.414143	0.0342381	0.060619	0.00182857	0.115971	4.7619e-06	0.068281	0.00969048	0.0181571	9.20586	0.438374	0.00177143	0.522086	0.00149048	0.0256429	0.0350619	0.0406	0.311819	0.0863762	0.0855571	0.0157429	0.00767619	0.0326238	0.0515571	0.0166	0.0412095
AplIspS_3xFLAG_175	0.01421	0.0247625	0.095195	3.92509	0.111908	0.0102875	0.0035875	0.18991	0.0426875	0.04806	0.188615	0.16201	0.151998	0.0397325	0.004435	0.0042625	0.890012	0.0042125	0.22999	0.08888	1.47099	0.195302	0.002795	0.730067	0.040615	0.0465325	0.0005775	0.008435	0.0008375	0.00308	0.0004075	0.003705	0.408263	0.0102066	0.00107	0.0252225	0.0005225	0.012185	0.013035	0.0224275	0.16304	0.0852175	0.045605	0.0086375	0.0046775	0.0401625	0.0272225	0.0128675	0.02292
AplIspS_3xFLAG_176	0.0209071	0.0381036	0.139254	6.98114	1.11379	0.0145429	0.0373393	0.277811	0.0643071	0.048875	0.225339	0.2332	0.220518	0.0514607	0.00605714	0.00483214	1.62838	0.0173321	0.33735	0.141157	2.04124	0.290404	0.00266786	0.584218	0.0265643	0.0557679	0.000785714	0.0743857	0.0427607	3.57143e-06	0.00461071	0.0137429	5.61928	0.200688	0.00191071	0.311914	0.000828571	0.0193929	0.024825	0.0327286	0.254286	0.0900321	0.0713179	0.0124821	0.00616786	0.0572286	0.0405393	0.0131643	0.0323893
AplIspS_3xFLAG_177	0.0130378	0.0237978	0.0846689	4.40716	0.0617978	0.0102711	0.00242889	0.170247	0.0366156	0.0391311	0.146309	0.142844	0.140287	0.0225022	0.00374222	0.00342444	1.05493	0.00460667	0.220411	0.0676133	1.18399	0.175389	0.00218222	0.995784	0.0621556	0.0496667	0.000308889	0.00442444	0.000468889	0.00143778	0.000226667	0.00301333	0.19466	0.00432578	0.000997778	0.0115222	0.000344444	0.0111778	0.01104	0.0194133	0.166498	0.0598044	0.03818	0.00801556	0.00390889	0.0335911	0.0246378	0.01094	0.0217089
AplIspS_3xFLAG_178	0.0108185	0.0212685	0.0740537	5.38049	0.140433	0.00905926	0.00573148	0.157541	0.040163	0.0379204	0.118337	0.119117	0.118285	0.0300444	0.0030963	0.00261296	1.27932	0.00574444	0.184754	0.0648241	2.18728	0.156156	0.00263333	0.75968	0.0348407	0.0401685	0.000257407	0.00957778	0	0.00437037	0.000672222	0.00401296	0.604924	0.0112023	0.000605556	0.0334037	0.000494444	0.0100037	0.0109926	0.0161574	0.143746	0.0695944	0.0327537	0.00676667	0.00301111	0.0602796	0.0220907	0.00772407	0.0179056
AplIspS_3xFLAG_179	0.0138911	0.0222511	0.0803689	2.64121	0.158869	0.0107044	0.00496444	0.180991	0.0475978	0.04406	0.142442	0.152242	0.137138	0.03154	0.004	0.00285111	0.655678	0.00364222	0.239133	0.0950289	1.26286	0.183424	0.00224	0.438911	0.0241111	0.0369289	0.000362222	0.0106044	0	0.00500222	0.000835556	0.00358889	0.695667	0.0154593	0.000873333	0.0395733	0.000368889	0.01162	0.0125733	0.0191622	0.188311	0.0616356	0.04134	0.00845333	0.00369111	0.0359867	0.0279422	0.01152	0.0219844
AplIspS_3xFLAG_180	0.0213885	0.0381923	0.137119	3.0468	3.09688	0.0205923	0.0975923	0.297946	0.0790423	0.0475846	0.228062	0.247535	0.247231	0.0682692	0.00625385	0.00529615	0.760546	0.0333423	0.421792	0.180123	0.912008	0.310319	0.00348846	0.655058	0.0376577	0.0625192	0.000619231	0.204873	7.69231e-06	0.1225	0.0167192	0.0318577	17.0268	0.654878	0.00242308	0.930219	0.00138077	0.0238885	0.0415154	0.0342885	0.311823	0.0806231	0.0740692	0.0150077	0.00675385	0.0299077	0.0472308	0.0182423	0.0393962
AplIspS_3xFLAG_181	0.0250167	0.0425958	0.152779	9.30147	4.87511	0.0235375	0.155458	0.330254	0.0873	0.0483208	0.272229	0.268063	0.259233	0.087	0.00733333	0.00642083	2.27418	0.0546583	0.451358	0.148975	1.39562	0.342937	0.00312917	0.553013	0.0369708	0.0650333	0.000454167	0.327062	2.5e-05	0.190329	0.0270292	0.0417583	27.6748	1.15312	0.00330833	1.47113	0.000508333	0.0277042	0.0523583	0.0380208	0.339363	0.0936792	0.0790458	0.0154833	0.00707083	0.0438917	0.0486667	0.0180583	0.0401625
AplIspS_3xFLAG_182	0.0201806	0.0322806	0.1256	7.54516	0.128487	0.0150355	0.00376452	0.265494	0.0552968	0.0403742	0.202419	0.209081	0.204784	0.0620581	0.00681935	0.00489355	1.92351	0.00824516	0.3637	0.120577	1.1071	0.271684	0.00207097	0.420123	0.0272	0.0497774	0.000506452	0.00821613	0.000183871	0.00369677	0.000370968	0.00560323	0.499171	0.0161023	0.00138065	0.0284613	0.000935484	0.0175065	0.0172323	0.0308226	0.283323	0.0766129	0.0554871	0.0112129	0.00488387	0.0352194	0.0417516	0.0151226	0.0332452
AplIspS_3xFLAG_183	0.0158139	0.0303917	0.102386	4.88524	0.195492	0.0137833	0.004475	0.218161	0.04505	0.0386694	0.160836	0.180956	0.178525	0.0405806	0.00458611	0.00384722	1.18447	0.00620556	0.285611	0.105536	0.676475	0.231158	0.00218056	0.426553	0.0216	0.0436083	0.000208333	0.0149389	0	0.00697222	0.000911111	0.00405278	0.879472	0.0244298	0.00113611	0.0494444	0.000738889	0.0144639	0.0156	0.0244361	0.226092	0.0509167	0.0573861	0.0103611	0.00493889	0.0212667	0.0337778	0.0144806	0.0272389
AplIspS_3xFLAG_184	0.0216577	0.04295	0.158135	5.99798	6.39587	0.0227462	0.207169	0.317608	0.0811808	0.0469192	0.249046	0.256996	0.233331	0.0594	0.00665769	0.00456154	1.3988	0.0694962	0.390831	0.148842	2.3359	0.318792	0.00271923	0.604488	0.0371846	0.0594846	0.000553846	0.446338	0.127435	0.137246	0.0312885	0.0428731	35.6268	1.37026	0.00335385	1.85401	0.00137692	0.0234538	0.0621462	0.0322846	0.278304	0.104246	0.0857885	0.0141115	0.00774231	0.0665192	0.0454538	0.0154962	0.0354885
AplIspS_3xFLAG_185	0.0193437	0.0309844	0.115931	2.82481	0.203066	0.0122594	0.00824688	0.244016	0.0526937	0.0376281	0.192037	0.202741	0.200412	0.0461344	0.005225	0.00451875	0.70265	0.00459688	0.325681	0.116197	0.921994	0.253825	0.00307187	0.746509	0.0420563	0.0551219	0.000771875	0.0143594	0.0033875	0.0039625	0.00094375	0.00403437	0.910616	0.0284567	0.00143125	0.0520562	0.0005	0.0168562	0.0168562	0.0280469	0.252922	0.0611594	0.0629094	0.0114656	0.00543437	0.0291156	0.0353562	0.0144656	0.0312469
AplIspS_3xFLAG_186	0.0215643	0.0403643	0.142293	9.69786	0.559439	0.0171464	0.0186643	0.269682	0.05955	0.0472286	0.214221	0.228839	0.221271	0.0444214	0.00688929	0.00646429	2.34189	0.0136643	0.373761	0.11465	1.29888	0.282793	0.00267857	0.621793	0.0287071	0.0550964	0.000785714	0.0382321	0.00176786	0.0204143	0.00248214	0.00836786	2.84478	0.101599	0.00151786	0.159629	0.000767857	0.0201429	0.021775	0.0320964	0.291611	0.0925393	0.0700179	0.0123714	0.00645714	0.0410143	0.0414679	0.0163393	0.0364536
AplIspS_3xFLAG_187	0.0157513	0.0282718	0.0979385	2.72451	0.336477	0.0130333	0.0100436	0.196515	0.0460744	0.0437	0.15811	0.170451	0.155064	0.035541	0.0044	0.00342821	0.664392	0.00584872	0.261628	0.105377	1.20933	0.200949	0.00264615	0.789882	0.0342103	0.0492744	0.000638462	0.022	0.00744615	0.00546923	0.00165128	0.00507179	1.62631	0.0417003	0.00148974	0.0926462	0.000533333	0.0135667	0.0148846	0.0225179	0.198931	0.0628308	0.0495846	0.00893077	0.00484615	0.0351205	0.0291769	0.0110615	0.0244923
AplIspS_3xFLAG_188	0.0174972	0.0309	0.104819	6.82965	0.808275	0.0136278	0.0285306	0.216208	0.0524056	0.04055	0.173269	0.184408	0.170153	0.0375306	0.00506667	0.00444167	1.64627	0.0140611	0.288014	0.0927806	2.31329	0.212978	0.00265278	0.860661	0.0143556	0.0527	0.000697222	0.0525944	0.0194806	0.0109333	0.00483333	0.006575	4.26379	0.118439	0.00154167	0.238511	0.000894444	0.01545	0.0186861	0.024375	0.217625	0.0901028	0.0519667	0.00982222	0.00471667	0.064625	0.0309389	0.0115333	0.0260639
AplIspS_3xFLAG_189	0.0217192	0.0420692	0.147119	5.42564	0.159085	0.0173808	0.00513846	0.28895	0.0678577	0.0465846	0.232404	0.245612	0.231392	0.0670654	0.00615385	0.00639231	1.28502	0.00649231	0.372088	0.150092	2.12937	0.299392	0.00391538	0.976715	0.0201962	0.0635769	0.000534615	0.0113654	0.00123077	0.00357692	0.000534615	0.00586923	0.594692	0.0228728	0.00191154	0.03355	0.00107692	0.0187385	0.0189538	0.0365385	0.280242	0.0915923	0.0791115	0.0122154	0.00752692	0.0592	0.0425192	0.0168692	0.0364423
AplIspS_3xFLAG_190	0.02725	0.05219	0.18406	4.30754	9.70823	0.029085	0.306665	0.378245	0.116275	0.04694	0.30015	0.33623	0.28299	0.08563	0.009025	0.0066	1.0082	0.10096	0.50534	0.2022	2.53558	0.37375	0.004815	0.98882	0.03408	0.082975	0.000695	0.651185	5e-06	0.39125	0.05035	0.06231	56.5665	2.82833	0.00533	2.85407	0.001855	0.03477	0.087085	0.045785	0.33861	0.10863	0.10908	0.01566	0.01054	0.07258	0.054765	0.018265	0.04746
AplIspS_3xFLAG_191	0.0150825	0.024865	0.0907375	3.52653	0.810843	0.013095	0.02417	0.181575	0.044075	0.0411925	0.154885	0.158427	0.154085	0.033855	0.004255	0.0034175	0.84489	0.0108925	0.247005	0.0902925	1.22416	0.186223	0.002625	0.683258	0.0126725	0.0437525	0.0004975	0.0554675	0.0174425	0.0154175	0.0040275	0.0059775	4.27417	0.106854	0.00181	0.237855	0.0007325	0.013365	0.018205	0.02591	0.18861	0.05179	0.052745	0.0090325	0.004985	0.0348025	0.0267125	0.011525	0.02444
AplIspS_3xFLAG_192	0.02196	0.046004	0.15882	9.15306	1.01016	0.01976	0.032244	0.293784	0.062404	0.046728	0.229592	0.272108	0.231784	0.048888	0.007684	0.00522	2.09454	0.017892	0.369912	0.135576	0.990084	0.308848	0.002608	0.512736	0.018176	0.054028	0.00054	0.066844	0.005208	0.035468	0.005184	0.010364	5.1152	0.204608	0.001608	0.283416	0.001608	0.020712	0.02578	0.034532	0.274744	0.072408	0.098492	0.013596	0.008528	0.029512	0.041016	0.017416	0.037572
AplIspS_3xFLAG_196	0.0150412	0.0306471	0.111465	5.66696	11.7849	0.0172206	0.366576	0.238765	0.0900676	0.0464588	0.188132	0.199138	0.17575	0.0456471	0.00473235	0.00458235	1.36911	0.117971	0.34375	0.139024	1.35524	0.228685	0.00276176	0.7378	0.0192	0.0526706	0.00165	0.782065	0.459374	0.000179412	0.0653647	0.0419059	84.4021	2.48241	0.00351471	3.41556	0.00163824	0.0274235	0.0920059	0.0257147	0.236347	0.0706324	0.0831029	0.0114824	0.00767353	0.0441088	0.0343294	0.0147412	0.0295206
AplIspS_3xFLAG_197	0.0171437	0.0328906	0.1103	7.75623	1.47487	0.019725	0.042075	0.228738	0.0574594	0.044975	0.195081	0.205006	0.190597	0.0511281	0.00605313	0.00410938	1.83762	0.0206281	0.313291	0.105206	1.17161	0.238641	0.00337187	0.752081	0.0117094	0.0553094	0.00053125	0.0901406	0.034575	0.0184687	0.00749688	0.0116719	8.03191	0.250997	0.00176563	0.437937	0.000678125	0.0179656	0.0256094	0.0318594	0.230431	0.0607844	0.0776031	0.011225	0.00714375	0.0345406	0.0351156	0.0135	0.0307187
AplIspS_3xFLAG_198	0.028495	0.04717	0.17322	5.22754	0.21531	0.023445	0.00537	0.35071	0.077645	0.058535	0.27028	0.30851	0.30399	0.07594	0.0079	0.00778	1.24922	0.00676	0.48162	0.17008	1.06054	0.36769	0.00325	0.612425	0.017585	0.068455	0.00109	0.015675	0.001905	0.00557	0.00116	0.005925	0.855845	0.0427923	0.00202	0.046335	0.00096	0.02359	0.025585	0.04093	0.37572	0.07386	0.113075	0.015845	0.01038	0.033885	0.05175	0.02201	0.04862
AplIspS_3xFLAG_199	0.027675	0.048725	0.19227	6.72438	3.61043	0.02066	0.122745	0.3514	0.08929	0.05827	0.297955	0.31708	0.290225	0.069395	0.008745	0.00619	1.54581	0.040955	0.461215	0.18543	1.51265	0.36913	0.004065	0.75104	0.01969	0.069675	0.001855	0.240885	0.039945	0.10294	0.018925	0.027835	19.4404	0.972021	0.003105	1.06279	0.0012	0.028585	0.045855	0.048455	0.328415	0.08774	0.109065	0.01614	0.01118	0.043385	0.053705	0.018685	0.043725
AplIspS_3xFLAG_200	0.0241083	0.0406042	0.158242	8.26023	0.223417	0.0206958	0.00445417	0.304271	0.0701917	0.051025	0.243942	0.260146	0.240987	0.0594708	0.00765417	0.00580833	1.84854	0.00880417	0.352446	0.175842	1.35889	0.312883	0.00375	1.46619	0.0271	0.0789875	0.000604167	0.0159625	0.0076375	0.0005375	0.00157917	0.00539167	0.918067	0.0382528	0.00167917	0.0513083	0.000783333	0.0199542	0.0191125	0.0322208	0.2503	0.0747667	0.0986167	0.0131875	0.00920833	0.0383	0.0410792	0.0166208	0.0359042
AplIspS_3xFLAG_201	0.021616	0.046772	0.159744	8.3412	4.9897	0.020628	0.161672	0.301724	0.08858	0.050456	0.236508	0.252616	0.235484	0.054156	0.005888	0.006264	1.95941	0.054172	0.384396	0.17136	1.74396	0.300744	0.00386	0.8278	0.028544	0.06238	0.00086	0.337264	0.135312	0.061748	0.026704	0.03798	27.0041	1.08016	0.002904	1.43278	0.001268	0.0254	0.05	0.032268	0.280164	0.08416	0.085364	0.013004	0.007836	0.048428	0.042948	0.014592	0.037388
AplIspS_3xFLAG_202	0.0181933	0.0387867	0.13337	11.3182	0.14296	0.0159667	0.00561	0.247597	0.06986	0.0480667	0.209787	0.202977	0.203137	0.0431767	0.00639	0.00496	2.60938	0.0103133	0.31255	0.12303	0.881547	0.258953	0.00307667	0.683343	0.0391467	0.0519767	0.00069	0.00977	0.00114333	0.00298	0.00037	0.00681667	0.518257	0.0172752	0.00145333	0.02895	0.000666667	0.01576	0.0196733	0.0254533	0.229513	0.0786567	0.07489	0.0119667	0.00658333	0.02558	0.0369733	0.0155933	0.03183
AplIspS_3xFLAG_203	0.0377188	0.0680125	0.257862	22.8931	0.509775	0.0279313	0.0210187	0.47705	0.1079	0.0851438	0.38455	0.378775	0.387881	0.0945875	0.0108062	0.0101812	5.51117	0.0224	0.647581	0.20315	1.68533	0.492819	0.00465625	1.14032	0.041925	0.0980625	0.0015875	0.0354625	0	0.0174625	0.00299375	0.013925	2.44347	0.152717	0.0028	0.135713	0.00143125	0.031275	0.0341	0.0540187	0.487662	0.1395	0.129131	0.0234062	0.0106563	0.053075	0.0663312	0.0230625	0.061825
AplIspS_3xFLAG_204	0.0190448	0.0361724	0.134476	9.32286	0.431569	0.0199207	0.0108655	0.259197	0.0570069	0.0463172	0.218655	0.210103	0.223559	0.0555414	0.00606897	0.00536897	2.24566	0.0115966	0.352021	0.105545	1.34569	0.271979	0.00392069	1.32276	0.0357724	0.0734241	0.000813793	0.0290724	0.00557931	0.00994483	0.00224828	0.00675862	2.11786	0.0730297	0.00152069	0.120431	0.00057931	0.0185034	0.018431	0.0274103	0.266303	0.0802448	0.0815379	0.012069	0.0075931	0.0396759	0.0396103	0.0154793	0.0342103
AplIspS_3xFLAG_205	0.0192733	0.0345067	0.118263	3.84297	1.77925	0.0117433	0.0618467	0.23267	0.0602533	0.0395867	0.20123	0.192933	0.202947	0.04692	0.00628667	0.00437667	0.87972	0.0204033	0.30975	0.100477	0.761737	0.24543	0.00279	0.844823	0.0548033	0.05515	0.000653333	0.116603	0.03479	0.0330267	0.00992667	0.0135533	9.34336	0.311445	0.00175667	0.520297	0.000536667	0.01918	0.0271033	0.0263367	0.218033	0.0716667	0.0780733	0.0115533	0.00717333	0.0231	0.0343933	0.0135967	0.0303133
AplIspS_3xFLAG_206	0.0227083	0.0388708	0.161354	5.39735	2.42161	0.0274458	0.0720417	0.287913	0.0766708	0.0533333	0.226021	0.240563	0.262796	0.0708708	0.00625	0.00527917	1.25557	0.0292333	0.405967	0.14095	0.838708	0.299063	0.00262917	0.649446	0.03485	0.0598917	0.00113333	0.164637	4.16667e-05	0.096325	0.012475	0.0249667	12.8278	0.53449	0.0021875	0.698171	0.0012125	0.0223667	0.0342333	0.0339083	0.280842	0.0807167	0.0893833	0.0148917	0.007975	0.0258958	0.0442792	0.0191458	0.0386375
AplIspS_3xFLAG_207	0.0191667	0.0376074	0.137541	3.93446	7.92934	0.0248741	0.245252	0.263615	0.0803481	0.0469926	0.238263	0.211126	0.22983	0.0581926	0.00466667	0.00465556	0.896548	0.0802778	0.354007	0.123548	1.12853	0.272793	0.00277037	0.551722	0.0307593	0.0521074	0.0020963	0.532659	0.135389	0.174411	0.0396556	0.0482111	44.6132	1.65234	0.00431481	2.26257	0.00144815	0.0274037	0.0648889	0.0288852	0.237204	0.0837852	0.0745	0.0137111	0.00630741	0.033663	0.0393778	0.0148407	0.0313222
AplIspS_3xFLAG_208	0.01893	0.03224	0.120917	7.33168	1.83397	0.0177567	0.0561433	0.237887	0.0628567	0.0473	0.192613	0.205967	0.20633	0.04241	0.00592	0.00422333	1.71262	0.02366	0.310187	0.12265	0.941463	0.253967	0.00327	0.763637	0.04515	0.0541167	0.00077	0.118417	3.33333e-06	0.0705467	0.00925333	0.0193233	9.88782	0.329594	0.00135667	0.54243	0.000346667	0.01827	0.0282333	0.0249733	0.232607	0.06964	0.0733233	0.01145	0.00703333	0.02748	0.0379967	0.0152267	0.03188
AplIspS_3xFLAG_209	0.0259864	0.05075	0.153045	2.25768	0.304245	0.0276636	0.00788636	0.30815	0.147082	0.0731273	0.216386	0.279282	0.210132	0.0636909	0.0107364	0.00467273	0.380745	0.00409545	0.207105	0.156705	3.54085	0.341268	0.00454545	1.1982	0.0394136	0.0644909	0.000554545	0.0194273	0	0.00761364	0.00130455	0.00547727	0.957968	0.043544	0.00173636	0.0552	0.000886364	0.0227727	0.0217909	0.0317227	0.128809	0.123123	0.11015	0.0125455	0.00954545	0.0686773	0.0374773	0.0212955	0.024
AplIspS_3xFLAG_210	0.015097	0.0304515	0.106652	0.811694	0.20197	0.0135545	0.00855455	0.210588	0.151436	0.0573545	0.138836	0.172264	0.140952	0.0401394	0.00742424	0.00296364	0.133139	0.00160909	0.129488	0.0933	3.99453	0.218052	0.00491818	1.62253	0.0682364	0.0629061	0.000781818	0.0105303	0.00117273	0.00364545	0.000836364	0.00272121	0.484085	0.0146692	0.000775758	0.0298636	0.000848485	0.0134727	0.0148455	0.0206848	0.0810424	0.103821	0.0722818	0.00857879	0.00692121	0.0734121	0.0221606	0.0179758	0.0156606
AplIspS_3xFLAG_211	0.0326737	0.0842895	0.337189	2.25296	0.454747	0.0198105	0.0163	0.499047	0.486916	0.0553158	0.290063	0.3269	0.144768	0.212379	0.0018	0.00556842	0.2045	0.00327368	0.0708579	0.418037	1.65319	0.645847	0.00445263	0.547558	0.0194053	0.0425526	0.000573684	0.00665263	0.000294737	0.000857895	0.00120526	0.00321053	0.0929053	0.00488975	0.00137895	0.00713158	0.00122105	0.0228789	0.0527895	0.0314842	0.110632	0.135458	0.226284	0.0147684	0.0212474	0.0184053	0.0481632	0.00549474	0.0113263
AplIspS_3xFLAG_212	0.0197	0.0479769	0.134412	1.41617	4.85696	0.0170038	0.161527	0.293085	0.175262	0.0643154	0.192981	0.234304	0.178146	0.0620077	0.0122731	0.00392692	0.226423	0.0485962	0.162235	0.123888	4.48795	0.313204	0.00598846	2.31378	0.0768038	0.0891923	0.000611538	0.325585	0	0.175219	0.0227154	0.0317154	23.0055	0.884828	0.00251923	1.21536	0.00100385	0.0227231	0.0469731	0.0274462	0.0872192	0.137085	0.101042	0.0101885	0.00908462	0.0818385	0.0333615	0.0250038	0.0171346
AplIspS_3xFLAG_213	0.0159531	0.0339187	0.111144	1.92216	4.78397	0.0160344	0.152244	0.304331	0.185219	0.0639031	0.169481	0.211578	0.160106	0.0530625	0.0062125	0.00395938	0.384256	0.0479719	0.218994	0.102084	4.8916	0.284469	0.00517812	1.70019	0.0150812	0.0722656	0.00109063	0.319922	0.0679812	0.119756	0.0235781	0.0288094	25.4255	0.794547	0.001875	1.30206	0.000671875	0.0215844	0.04465	0.0249562	0.126913	0.147241	0.075275	0.0103062	0.00720937	0.113253	0.03485	0.0269313	0.0223969
AplIspS_3xFLAG_214	0.0281167	0.0620389	0.202889	4.88051	1.20295	0.0268333	0.0407333	0.407794	0.257783	0.0805389	0.269944	0.315878	0.245878	0.0909111	0.0131889	0.00725556	0.7669	0.0127111	0.213378	0.187739	9.34632	0.406967	0.00584444	1.58517	0.0524222	0.0759389	0.00100556	0.07735	0.0107833	0.0289333	0.00558889	0.00962222	4.70973	0.261652	0.00222222	0.267061	0.000888889	0.0252889	0.0329444	0.0304667	0.195261	0.279294	0.136622	0.0143556	0.0127611	0.165628	0.0414333	0.0217	0.0258056
AplIspS_3xFLAG_215	0.0221625	0.0411333	0.149875	1.86869	0.572383	0.0208167	0.0201667	0.446846	0.297633	0.0833917	0.242754	0.289246	0.229475	0.0816792	0.0059375	0.00635417	0.402129	0.00615	0.317908	0.1554	9.00219	0.404979	0.0060375	1.88227	0.0609583	0.0937458	0.000908333	0.0316833	0.00280833	0.0145833	0.00252083	0.005675	2.13329	0.088887	0.00168333	0.125825	0.000979167	0.0233167	0.0270292	0.0355583	0.224662	0.260662	0.101671	0.0140208	0.009825	0.220688	0.0510792	0.0301708	0.033625
AplIspS_3xFLAG_216	0.0294056	0.0650944	0.205028	3.88626	7.00511	0.0279722	0.231183	0.448639	0.322783	0.102222	0.299278	0.327806	0.2483	0.130467	0.0140167	0.00791111	0.603222	0.0698111	0.22605	0.202078	11.8063	0.423578	0.00495556	0.985017	0.0150667	0.0667278	0.00134444	0.466067	0.0791833	0.176911	0.0315722	0.0361222	32.4453	1.80252	0.00305556	1.71641	0.00133333	0.0333389	0.0638944	0.0360389	0.208817	0.270639	0.187728	0.0176944	0.0176167	0.200967	0.0454611	0.0222556	0.02525
AplIspS_3xFLAG_217	0.0241739	0.0514348	0.160604	2.34918	4.36407	0.0247522	0.139887	0.357	0.259665	0.0848609	0.260278	0.261239	0.195926	0.138009	0.0083913	0.00558261	0.382865	0.0436609	0.192709	0.147104	9.0919	0.3442	0.00536087	1.69328	0.0384739	0.0806696	0.00103478	0.288957	0.0408261	0.119796	0.0200609	0.0241217	19.7403	0.858273	0.0027087	1.06724	0.000926087	0.027713	0.0452957	0.0214652	0.161239	0.185978	0.128461	0.0127261	0.012313	0.163243	0.0369087	0.0215957	0.0202957
AplIspS_3xFLAG_218	0.018363	0.0455926	0.137911	2.45221	0.163874	0.0195444	0.00501852	0.284822	0.145037	0.0681704	0.204456	0.22927	0.168848	0.141641	0.00776296	0.00482963	0.390341	0.00263333	0.15137	0.107804	4.96987	0.295944	0.00754815	2.55344	0.0359259	0.0957074	0.000959259	0.00797037	0.000740741	0.00268889	0.000566667	0.00207778	0.292967	0.0108506	0.00124815	0.0196407	0.000822222	0.0177889	0.0199815	0.029763	0.0794741	0.198893	0.0958852	0.00918889	0.00991852	0.0917037	0.0306444	0.0225	0.0177667
AplIspS_3xFLAG_219	0.019328	0.046544	0.136572	1.7023	7.03432	0.01792	0.224076	0.300656	0.192828	0.073608	0.204732	0.247168	0.173412	0.158852	0.0098	0.004264	0.27012	0.065176	0.176012	0.124784	5.41114	0.309772	0.005196	1.7488	0.024352	0.079848	0.00016	0.453832	0.13102	0.1124	0.032656	0.042324	33.8962	1.35585	0.003156	1.73352	0.00112	0.024988	0.058916	0.026928	0.094224	0.1851	0.104044	0.011876	0.00912	0.099408	0.032288	0.02518	0.018892
AplIspS_3xFLAG_220	0.0168	0.0400214	0.1328	2.14329	1.95647	0.0180857	0.0654071	0.262229	0.150132	0.075375	0.201543	0.220182	0.156386	0.123886	0.00768929	0.00509643	0.356507	0.0191571	0.158396	0.1131	4.18075	0.266854	0.00966071	3.93373	0.0306357	0.127436	0.00140714	0.128914	0.0452071	0.0274143	0.00896071	0.0127464	8.81733	0.314904	0.00211786	0.489861	0.00110357	0.0190714	0.0284214	0.0243893	0.0925464	0.173125	0.0934143	0.0107571	0.00873929	0.0803357	0.030625	0.0256964	0.0181393
AplIspS_3xFLAG_221	0.01488	0.0375867	0.115207	0.976357	5.58163	0.02166	0.171403	0.23204	0.1456	0.05424	0.1829	0.195577	0.150163	0.101813	0.00761667	0.00353333	0.154313	0.0540867	0.142157	0.13156	3.38765	0.249293	0.00403667	1.31178	0.0455667	0.0603467	0.000283333	0.370003	0	0.20299	0.0257733	0.03343	26.5334	0.884448	0.00221333	1.36987	0.000763333	0.0222133	0.0465	0.02312	0.0702933	0.124563	0.08357	0.00946667	0.00750333	0.06078	0.02448	0.0199733	0.0152833
AplIspS_3xFLAG_222	0.0184133	0.0373	0.119157	2.57936	2.84268	0.01539	0.0944233	0.3087	0.193053	0.0712433	0.216757	0.224387	0.163847	0.141487	0.00649667	0.00531	0.488457	0.02869	0.20527	0.14495	6.62177	0.293007	0.00468667	1.52707	0.0328033	0.0748	0.000596667	0.183503	0.01884	0.0868233	0.0131267	0.0169933	13.6223	0.454077	0.00157333	0.744633	0.000776667	0.0225233	0.04032	0.0269167	0.13849	0.252357	0.0911533	0.0112333	0.00841333	0.139623	0.0343333	0.0276867	0.02067
AplIspS_3xFLAG_223	0.0130108	0.0286568	0.0957324	1.35476	6.32811	0.0160486	0.204657	0.216708	0.156059	0.0742	0.149022	0.172468	0.11827	0.1148	0.00588108	0.00344595	0.217703	0.0633541	0.130759	0.105227	5.20368	0.200576	0.00638378	2.50262	0	0.0863514	0.00122703	0.426524	7.56757e-05	0.235222	0.0296595	0.0279541	32.7074	0.883983	0.00228649	1.55712	0.000883784	0.0175135	0.0525946	0.0167811	0.0996027	0.134481	0.0710676	0.00830811	0.00684865	0.0947757	0.0226622	0.0207784	0.0133703
AplIspS_3xFLAG_224	0.0220174	0.0478478	0.154939	6.48309	0.723857	0.0238826	0.0233348	0.37263	0.229078	0.0874522	0.243683	0.242952	0.19623	0.182404	0.00942174	0.00667826	1.01897	0.0105783	0.169239	0.142465	14.578	0.322261	0.00440435	0.992196	0.0365957	0.064613	0.000695652	0.0438174	0.00489565	0.0155783	0.00351739	0.00527826	2.6772	0.1164	0.00177391	0.156122	0.000878261	0.0204913	0.0270565	0.0363217	0.175526	0.20263	0.10243	0.0130957	0.0106522	0.245843	0.0332348	0.0160174	0.0194913
AplIspS_3xFLAG_228	0.02861	0.047075	0.178015	3.8563	4.16679	0.033755	0.12843	0.38704	0.10776	0.04849	0.377945	0.314485	0.301895	0.35335	0.00704	0.00663	0.957265	0.042875	0.5363	0.170675	1.03843	0.409265	0.00268	0.45835	0.024995	0.097325	0.000815	0.26462	0.048145	0.113655	0.024755	0.03069	23.6613	1.18307	0.002555	1.27427	0.00147	0.03372	0.05722	0.045885	0.40968	0.15198	0.09644	0.019375	0.008215	0.03632	0.05753	0.023275	0.050475
AplIspS_3xFLAG_229	0.029135	0.047435	0.17758	4.28173	0.249695	0.0263	0.00698	0.374805	0.093495	0.04486	0.385165	0.297585	0.30896	0.300585	0.00725	0.00728	1.04689	0.007345	0.51118	0.16904	0.84867	0.39676	0.002775	0.476385	0.041155	0.09158	0.000605	0.016615	0.004065	0.00475	0.00131	0.005625	1.02447	0.0512235	0.002325	0.05886	0.001095	0.02563	0.02834	0.0418	0.409545	0.134115	0.091445	0.01885	0.00816	0.027165	0.05914	0.02151	0.048755
AplIspS_3xFLAG_230	0.022984	0.040932	0.149988	4.9966	1.03077	0.019856	0.0327	0.301212	0.092768	0.046776	0.343684	0.241824	0.24414	0.213076	0.0057	0.00634	1.21463	0.014072	0.404096	0.153524	0.968452	0.312944	0.002672	0.39916	0.035824	0.0688	0.000972	0.067296	0.010288	0.029776	0.005884	0.011	5.23286	0.209314	0.001968	0.295688	0.000696	0.022036	0.030216	0.03588	0.307048	0.117324	0.072264	0.015452	0.006836	0.029108	0.045288	0.017728	0.0382
AplIspS_3xFLAG_231	0.0205207	0.0337828	0.130607	7.00918	1.39392	0.0183966	0.0444862	0.256328	0.0738862	0.0518345	0.250866	0.206531	0.211331	0.14589	0.00476897	0.00528966	1.69355	0.0215828	0.353848	0.118552	0.925838	0.269097	0.00215862	0.274007	0.0212	0.0540793	0.000589655	0.0909621	0	0.0535655	0.00878966	0.0124586	7.43042	0.256221	0.00137586	0.410455	0.000741379	0.0203759	0.0274448	0.0306034	0.2634	0.0841828	0.063631	0.0129862	0.00556897	0.0297276	0.0392448	0.0173138	0.0331103
AplIspS_3xFLAG_232	0.0205074	0.0372815	0.130789	2.88371	12.0116	0.024363	0.380126	0.292826	0.116178	0.0502704	0.284093	0.225074	0.216878	0.13797	0.00594444	0.00532593	0.679533	0.116233	0.403804	0.142959	1.46905	0.287541	0.00321852	0.729585	0.0380778	0.0662222	0.000437037	0.795878	4.44444e-05	0.26563	0.0639926	0.0593741	78.0929	2.89233	0.00464444	3.38078	0.00145185	0.0308556	0.0958667	0.0326815	0.276696	0.0926	0.070863	0.0140963	0.00617037	0.046637	0.0410778	0.016163	0.0353481
AplIspS_3xFLAG_233	0.0230111	0.0394296	0.1423	3.5726	0.185911	0.0179	0.00792593	0.274126	0.0708259	0.0467111	0.328037	0.209385	0.233456	0.126263	0.00512593	0.00478148	0.857589	0.00491481	0.363704	0.115778	1.03666	0.287504	0.00315185	0.802585	0.0223185	0.0657778	0.00097037	0.0127704	0	0.00609259	0.00122963	0.00467778	0.712719	0.026397	0.00123704	0.0420074	0.000655556	0.0182741	0.0213667	0.0321889	0.270744	0.0804259	0.0651481	0.0126037	0.00554444	0.0318741	0.0417148	0.0171889	0.0346778
AplIspS_3xFLAG_234	0.0172788	0.0290848	0.113267	2.97504	0.56373	0.0157	0.016897	0.230958	0.0644273	0.0481394	0.234791	0.186276	0.186006	0.101194	0.00434242	0.00451212	0.714952	0.00911212	0.315212	0.097597	0.951894	0.233455	0.00448485	1.62296	0.0215515	0.0767667	0.00069697	0.0381061	0.00416364	0.0183606	0.00306667	0.00547576	2.84315	0.0861562	0.00149091	0.160324	0.000545455	0.0165424	0.0185939	0.0254909	0.241755	0.0609879	0.0555848	0.0117152	0.00535152	0.0295545	0.0353879	0.0134242	0.0289485
AplIspS_3xFLAG_235	0.0251739	0.0471	0.176761	9.63267	0.675857	0.0233913	0.0218	0.324635	0.089487	0.0491043	0.388426	0.265609	0.263143	0.135448	0.00691304	0.0061913	2.2982	0.0155087	0.433957	0.142278	0.965461	0.341135	0.00408261	1.33009	0.0720826	0.0899696	0.000421739	0.0443826	0.00766957	0.0182	0.0044	0.0102348	3.30139	0.143539	0.00236522	0.183087	0.00106957	0.0229217	0.0231913	0.0354043	0.329396	0.0822739	0.0746565	0.0154565	0.00693043	0.0291783	0.0492217	0.016487	0.0420913
AplIspS_3xFLAG_236	0.01592	0.0336914	0.114994	6.42389	9.24679	0.0202	0.290677	0.218886	0.08694	0.04028	0.261703	0.1586	0.181489	0.0744571	0.00451714	0.00414286	1.54104	0.0975314	0.315486	0.104623	0.82502	0.218306	0.00161143	0.290077	0.0291	0.0404514	0.00167143	0.626409	0.134786	0.235597	0.0490171	0.0605829	60.0904	1.71687	0.00308	2.636	0.00115143	0.0244571	0.0727514	0.0218857	0.218643	0.0563171	0.0529371	0.0115657	0.00499143	0.0267257	0.03236	0.0137371	0.0279743
AplIspS_3xFLAG_237	0.029155	0.046885	0.19378	5.22689	0.38275	0.025335	0.013495	0.365835	0.094015	0.055665	0.34409	0.291965	0.30882	0.12445	0.00684	0.00745	1.24296	0.00854	0.49082	0.143535	1.46442	0.382115	0.002505	0.64416	0.05099	0.071655	0.00066	0.02544	0	0.013275	0.00193	0.00686	1.69901	0.0849507	0.00214	0.09948	0.00078	0.025995	0.0249	0.040995	0.37183	0.11258	0.08268	0.01744	0.0074	0.044935	0.05599	0.01779	0.04659
AplIspS_3xFLAG_238	0.0263348	0.0466435	0.180652	6.1992	0.392317	0.0244913	0.0102826	0.315674	0.081513	0.055313	0.337704	0.25313	0.262709	0.0892957	0.00670435	0.00656522	1.47678	0.00846957	0.417157	0.149161	1.32586	0.33013	0.00255652	0.641343	0.0387043	0.0627217	0.000504348	0.0269609	0.00534348	0.00952609	0.00203043	0.00680435	1.85442	0.0806268	0.00153913	0.105604	0.000995652	0.0220783	0.0233087	0.0332	0.311457	0.0955826	0.0743478	0.0151826	0.00582609	0.0404913	0.0477913	0.0196435	0.0407174
AplIspS_3xFLAG_239	0.0259727	0.0480273	0.177986	6.10256	0.209127	0.0218955	0.00623182	0.334482	0.0916318	0.0500455	0.339036	0.267173	0.279923	0.0857955	0.0081	0.00542273	1.42739	0.0077	0.432532	0.161132	1.05037	0.353045	0.00200455	0.465245	0.0356045	0.0607273	0.000618182	0.0133591	0.000777273	0.00531364	0.00121818	0.00572273	0.754741	0.0343064	0.00174091	0.0441227	0.000786364	0.0216955	0.0238455	0.0354364	0.331718	0.0823227	0.0787273	0.0174545	0.00790909	0.0324364	0.0499636	0.0164409	0.0420955
AplIspS_3xFLAG_240	0.0325333	0.0558278	0.213133	7.15023	0.185928	0.0251611	0.00653889	0.410967	0.165678	0.0596833	0.418183	0.318528	0.352994	0.128522	0.00885	0.00847778	1.66917	0.00766667	0.516289	0.20815	1.16181	0.433022	0.00316111	0.28895	0.0483889	0.0692667	0.000622222	0.00978889	0	0.00423333	0.000177778	0.00632778	0.430011	0.0238895	0.00198889	0.0265833	0.00153333	0.0273722	0.0341333	0.04535	0.391917	0.124972	0.105317	0.0174556	0.00962778	0.0362222	0.0603444	0.0274778	0.0510278
AplIspS_3xFLAG_241	0.02618	0.052475	0.204885	6.62438	0.263695	0.02607	0.007555	0.37415	0.13788	0.068225	0.374035	0.301765	0.29395	0.129405	0.0074	0.00648	1.5227	0.007095	0.45214	0.17421	1.54324	0.38436	0.003025	0.54459	0.046125	0.073205	0.000905	0.01672	0.00197	0.00582	0.000525	0.00787	0.93265	0.0466325	0.00196	0.05341	0.001315	0.023625	0.024475	0.038635	0.33458	0.11111	0.089695	0.016405	0.007695	0.042705	0.054865	0.01808	0.043575
AplIspS_3xFLAG_242	0.02288	0.046892	0.1636	9.44086	6.7091	0.027828	0.210596	0.32444	0.139232	0.069188	0.323328	0.236932	0.23888	0.087028	0.006336	0.006192	2.19217	0.072256	0.39052	0.134096	2.58403	0.31132	0.004212	0.994036	0.047916	0.070704	0.001628	0.442208	0.109244	0.147424	0.035192	0.051716	37.2741	1.49096	0.003856	1.93299	0.0014	0.025852	0.063936	0.030888	0.27354	0.13746	0.076428	0.015432	0.007024	0.0727	0.04582	0.014516	0.036952
AplIspS_3xFLAG_243	0.022904	0.042872	0.158008	4.55258	2.07349	0.020608	0.067612	0.300264	0.1394	0.063092	0.302704	0.239336	0.240312	0.089732	0.00622	0.006724	1.04525	0.023604	0.375532	0.1331	1.25388	0.31358	0.003552	0.733252	0.044296	0.064628	0.001044	0.133584	0.03716	0.042012	0.01106	0.022536	10.5305	0.421222	0.002592	0.588408	0.000868	0.023288	0.032036	0.033768	0.276608	0.085676	0.076824	0.012164	0.007464	0.038012	0.045068	0.014424	0.03656
AplIspS_3xFLAG_244	0.0172613	0.0368645	0.139929	8.72555	8.38797	0.0234161	0.262719	0.256645	0.1369	0.0609677	0.313687	0.190794	0.191955	0.0657677	0.00560645	0.00563871	2.00676	0.0874774	0.331858	0.123132	1.29356	0.246003	0.00278065	0.51469	0.0368	0.0490871	0.0017	0.559971	0.119377	0.204829	0.0456935	0.0527516	48.8681	1.57639	0.00269032	2.35884	0.00169355	0.0252258	0.069829	0.0248903	0.222761	0.0803613	0.0640419	0.0117226	0.00564194	0.0397323	0.0363387	0.0134677	0.0277097
AplIspS_3xFLAG_245	0.01363	0.03115	0.108715	10.2706	0.360193	0.01414	0.012185	0.199132	0.083175	0.0634925	0.210245	0.14914	0.150975	0.0475325	0.0046025	0.0047875	2.37124	0.01171	0.23069	0.08053	1.85227	0.198332	0.0038875	1.24216	0.041395	0.058675	0.00063	0.022025	0.0054775	0.007235	0.001915	0.0065425	1.64985	0.0412462	0.001075	0.09333	0.000665	0.0126725	0.014875	0.020605	0.17106	0.09128	0.04578	0.008725	0.0043075	0.04952	0.0274575	0.0113725	0.021695
AplIspS_3xFLAG_246	0.0236417	0.0425958	0.169271	4.6926	1.98655	0.0207958	0.0642458	0.318746	0.149938	0.0801958	0.319667	0.240029	0.249392	0.069125	0.00697917	0.00749583	1.08773	0.022725	0.382213	0.154683	1.49774	0.331525	0.00209167	0.114858	0.02735	0.0445	0.000704167	0.126204	0.0370625	0.0352208	0.010125	0.01925	9.81241	0.40885	0.00204583	0.538796	0.00104583	0.0237167	0.0326042	0.0328167	0.279175	0.155012	0.0826792	0.0141542	0.00694583	0.0434083	0.0464625	0.0198125	0.0344833
AplIspS_3xFLAG_247	0.023284	0.052132	0.17286	18.7764	13.51	0.039024	0.412004	0.309496	0.176788	0.0545	0.362128	0.241712	0.228012	0.084192	0.008792	0.005952	4.28176	0.145488	0.418332	0.156256	1.32582	0.303856	0.002952	0.326724	0.036072	0.051644	0.000592	0.876592	0.205068	0.29896	0.070756	0.078556	86.6766	3.46706	0.005688	3.75818	0.001132	0.033508	0.102416	0.032824	0.270976	0.080936	0.07998	0.0141	0.006456	0.040764	0.044976	0.015296	0.035524
AplIspS_3xFLAG_248	0.0309722	0.0577444	0.221422	8.85614	12.8124	0.0429222	0.400817	0.453061	0.218533	0.0766611	0.428094	0.334944	0.327317	0.118983	0.00893889	0.00903889	2.02504	0.130139	0.533794	0.2051	2.98074	0.438572	0.00363333	0.751067	0.0477	0.0823778	0.000244444	0.813783	0.197606	0.277711	0.0710056	0.0758444	73.3307	4.07393	0.00491667	3.65455	0.00183889	0.0419	0.108111	0.0464222	0.355789	0.159394	0.111767	0.0205444	0.0092	0.0843278	0.0627389	0.0192056	0.0478944
AplIspS_3xFLAG_249	0.0230308	0.0426077	0.156088	8.79426	0.472085	0.0166115	0.0169308	0.298488	0.152496	0.05635	0.306062	0.222935	0.2215	0.0756385	0.00823846	0.00488462	1.98413	0.0115769	0.323704	0.157408	3.08693	0.293142	0.00361538	0.730462	0.0390923	0.05725	0.000784615	0.0290423	0	0.0160308	0.00188462	0.00826154	2.0148	0.0774923	0.00152308	0.115181	0.00103462	0.0189423	0.0251808	0.0298808	0.249154	0.125085	0.0768192	0.0128423	0.00753077	0.0801115	0.0419385	0.0136885	0.0312462
AplIspS_3xFLAG_250	0.0186367	0.03494	0.1327	6.71603	5.50272	0.0202833	0.173337	0.262197	0.104807	0.0583533	0.264303	0.19217	0.197713	0.06322	0.00576667	0.00540667	1.54731	0.0584267	0.32685	0.114497	1.57198	0.25808	0.00299667	0.538413	0.0179033	0.0466067	0.000903333	0.355307	0.20802	0	0.0295367	0.0339033	30.6123	1.02041	0.00315	1.56539	0.00156333	0.0224867	0.05059	0.02617	0.225373	0.0808133	0.0573133	0.01275	0.00541667	0.04554	0.0355933	0.0121733	0.0283267
AplIspS_3xFLAG_251	0.019975	0.0404643	0.156346	13.9317	1.93514	0.0177214	0.0637929	0.277457	0.0931214	0.0592786	0.320771	0.215725	0.201589	0.0695393	0.007125	0.00568214	3.19838	0.0313714	0.3352	0.13065	1.37697	0.284239	0.00301071	0.586618	0	0.0514607	0.000303571	0.124275	0.0737321	2.14286e-05	0.0120429	0.00908571	10.0228	0.357955	0.00231786	0.542036	0.000964286	0.0190214	0.0309357	0.0292143	0.2515	0.0664107	0.0687571	0.0118214	0.00608214	0.0393143	0.0402786	0.0148357	0.0297036
AplIspS_3xFLAG_252	0.0204037	0.0412556	0.153159	9.89129	0.594637	0.0173778	0.0156963	0.278885	0.0892444	0.0555519	0.318919	0.222333	0.202981	0.052937	0.00591852	0.00538148	2.28946	0.0129519	0.340344	0.122081	0.928907	0.292696	0.00265926	0.489993	0.00305185	0.0473407	0.000318519	0.0383296	0.0074963	0.0140444	0.00382593	0.00461852	2.86492	0.106108	0.00111481	0.157507	0.000959259	0.0190444	0.0204778	0.0302222	0.251241	0.0506111	0.0666111	0.0111926	0.00541111	0.0265519	0.0413593	0.0158074	0.0314111
AplIspS_3xFLAG_253	0.0252217	0.0456696	0.175243	7.96077	0.2579	0.0205261	0.00766522	0.330683	0.0994	0.0612304	0.343465	0.265396	0.232961	0.0742652	0.00726087	0.00634348	1.83653	0.00853478	0.39277	0.147222	1.49163	0.345287	0.00396087	0.993548	0	0.064287	0.000526087	0.0166217	0.00750435	0.000378261	0.0013913	0.00771739	0.973865	0.042342	0.00205652	0.0575609	0.000778261	0.021687	0.0242304	0.0354522	0.290157	0.0826565	0.0784739	0.0126348	0.0074	0.0432783	0.048087	0.0164435	0.0378478
AplIspS_3xFLAG_254	0.0280476	0.0464333	0.186381	7.88848	0.530981	0.025081	0.0131286	0.368271	0.100181	0.0777905	0.377324	0.2793	0.275243	0.0821905	0.00821905	0.00828095	1.83322	0.0116476	0.445429	0.158424	1.9609	0.38211	0.00654762	2.04699	0	0.097719	0.00121905	0.0348905	0.00863333	0.00961429	0.00331905	0.00692857	2.45038	0.116685	0.00208571	0.135986	0.00103333	0.0248571	0.0261333	0.0405762	0.332624	0.0909952	0.0868952	0.017	0.00744762	0.0575381	0.056419	0.0179952	0.0400286
AplIspS_3xFLAG_255	0.023696	0.044576	0.164088	7.89086	16.8975	0.012344	0.540032	0.34256	0.142776	0.060332	0.360076	0.263932	0.217384	0.065128	0.007364	0.006296	1.78215	0.168856	0.41356	0.151436	1.4977	0.34412	0.003156	0.609072	0.004544	0.059364	0	1.10978	0.266672	0.231144	0.09936	0	111.876	4.47505	0.004816	4.65274	0.001288	0.034392	0.126468	0.033136	0.264292	0.069584	0.074832	0.014944	0.006436	0.0476	0.049904	0.016876	0.033928
AplIspS_3xFLAG_256	0.0257957	0.0460652	0.179087	9.77994	5.8595	0.0204783	0.18113	0.354513	0.111222	0.0634304	0.347843	0.28833	0.239513	0.0747304	0.00743043	0.00677391	2.23751	0.063887	0.411317	0.164574	1.49877	0.367648	0.00325652	0.66403	0.0107565	0.0618913	0.00172609	0.378578	0	0.217243	0.0299304	0.0377652	31.3354	1.36241	0.00327391	1.65968	0.0015	0.0305522	0.0545304	0.0317217	0.281391	0.0850217	0.0838696	0.0176652	0.00656957	0.0440261	0.0511478	0.0156957	0.0372957
Col-0	0.0160395	0.0282289	0.0961421	0.376747	0.0578868	0.0111395	0.00254211	0.190079	0.0424658	0.0348105	0.162282	0.172071	0.157197	0.0239921	0.00579211	0.00406316	0.0818789	0.000886842	0.216716	0.0867474	0.740932	0.204784	0.00186842	0.376587	0.0128789	0.0355658	0.000618421	0.00374737	0.0003	0.000878947	0	0.00239737	0.127205	0.00334751	0.00113158	0.00866579	0.000684211	0.0132079	0.0136368	0.0244053	0.1487	0.0466658	0.0481684	0.00808421	0.00419737	0.0195237	0.0281421	0.0129421	0.0204342
Col-0	0.0154944	0.0281833	0.100303	2.73084	0.0522222	0.0119861	0.00223333	0.194839	0.0429639	0.0355944	0.154692	0.166122	0.176039	0.0356722	0.00537222	0.00398056	0.597703	0.00256389	0.231239	0.0907278	0.951819	0.211889	0.00228333	0.630028	0.0355833	0.0440194	0.000405556	0.00377222	0.000227778	0.000677778	9.44444e-05	0.00325	0.104206	0.0028946	0.00106667	0.00675833	0.000511111	0.0140667	0.0120667	0.0267139	0.162111	0.0548167	0.0466333	0.00908889	0.004125	0.0253639	0.0292472	0.0102694	0.021575
Col-0	0.0193323	0.0320839	0.189303	2.69422	0.154842	0.0139645	0.00792258	0.29739	0.210448	0.0322839	0.189416	0.223361	0.150039	0.044429	0.00189032	0.00622258	0.521006	0.00226774	0.190881	0.272929	0.784526	0.29361	0.00378387	0.257952	0.0184903	0.0348806	0.000364516	0.00427097	0.000283871	0.000903226	0	0.0030129	0.0695935	0.00224495	0.00151613	0.00558065	0.0006	0.0142065	0.0332871	0.0300387	0.138816	0.0559581	0.119781	0.0111774	0.0111677	0.0206645	0.0405065	0.0111516	0.0255129
Col-0	0.0152378	0.0290946	0.10623	1.92848	0.0623054	0.0142595	0.00191622	0.215986	0.0464108	0.0482838	0.187419	0.167443	0.162046	0.135373	0.00380541	0.00362973	0.455976	0.00236757	0.265857	0.0894622	0.666443	0.226662	0.00188919	0.293522	0.0184568	0.0454027	0.000383784	0.00447297	0.000397297	0.00115676	0.000605405	0.00131351	0.157608	0.00425968	0.00110541	0.00977027	0.000467568	0.0142892	0.0142703	0.0252378	0.198332	0.0544486	0.0592459	0.0105973	0.00528649	0.0208459	0.0321	0.0126595	0.025927
Col-0	0.0175194	0.0406167	0.115408	4.05107	0.109561	0.0136	0.00368611	0.240681	0.135703	0.0135972	0.1897	0.178844	0.150058	0.0998083	0.00920833	0.00422778	0.918169	0.00469722	0.251269	0.108811	0.429658	0.249642	0.00121389	0.0588556	0.0155944	0.036275	0.000405556	0.00493611	0.000416667	0.00123611	0.000308333	0.004025	0.160733	0.00446481	0.00107222	0.0100194	0.000566667	0.0166556	0.01685	0.0217639	0.184447	0.0344806	0.0481972	0.0096	0.0042	0.0140694	0.0393722	0.0106444	0.0235361
[truncated: 134 more columns]

## Sheet: Reference
SUPPLEMENTARY FILE 1
High-throughput screening for in planta characterization of VOC biosynthetic genes by PTR-ToF-MS
Mingai Li1,#, Luca Cappellin1,2,#, Jia Xu1,3, Franco Biasioli4,* and Claudio Varotto1,*
1	Department of Biodiversity and Molecular Ecology, Research and Innovation Centre, Fondazione Edmund Mach, San Michele all' Adige, TN, Italy
2	Dipartimento di Scienze Chimiche, Università degli Studi di Padova, Via Marzolo 1, I-35121, Padova, Italy
3	Dipartimento di Biologia, Università di Padova, Viale G. Colombo 3, I-35121, Padova, Italy
4	Department of Food Quality and Nutrition, Research and Innovation Centre, Fondazione Edmund Mach, San Michele all' Adige, TN, Italy
#	These authors equally contributed to this work
*	Corresponding authors:	Claudio Varotto; claudio.varotto@fmach.it
		Franco Biasioli; franco.biasioli@fmach.it
